# Supplementary material for: Diastereomeric Branched-Ester dBET1 Analogs Exhibit Conformation-Dependent Differences in Passive Membrane Permeability
Source: J Med Chem. 2026 Jan 20;69(3):2900–15. doi: 10.1021/acs.jmedchem.5c02791 (PMC12910643; doi:10.1021/acs.jmedchem.5c02791)
Supplement: Supplementary file 2 [file jm5c02791_si_002.csv]

Compound	SMILE	Solubility [?M] JP1 (pH 1.2)	Solubility [?M] JP1 (pH 6.8)	Papp [x10-6 cm/sec]c	BRD4 degradation activity DC50 (nM)
dBET1	CC1=C(C)SC2=C1C(C3=CC=C(Cl)C=C3)=N[C@@H](CC(NCCCCNC(COC4=CC=CC(C5=O)=C4C(N5C6C(NC(CC6)=O)=O)=O)=O)=O)C7=NN=C(C)N27	>100	83.7	0.149	83.9
1	CC1=C(C)SC2=C1C(C3=CC=C(Cl)C=C3)=N[C@@H](CC(OCCCC(NCCOC4=CC=CC(C5=O)=C4C(N5C6C(NC(CC6)=O)=O)=O)=O)=O)C7=NN=C(C)N27	90.8	84.9	0.437	19
2a	CC1=C(C)SC2=C1C(C3=CC=C(Cl)C=C3)=N[C@@H](CC(O[C@H](C)CCC(NCCOC4=CC=CC(C5=O)=C4C(N5C6C(NC(CC6)=O)=O)=O)=O)=O)C7=NN=C(C)N27	87.6	82.6	0.348	16
2b	CC1=C(C)SC2=C1C(C3=CC=C(Cl)C=C3)=N[C@@H](CC(O[C@@H](C)CCC(NCCOC4=CC=CC(C5=O)=C4C(N5C6C(NC(CC6)=O)=O)=O)=O)=O)C7=NN=C(C)N27	87.4	80.2	1.2	42.9
